# Supplementary material for: Visual Indicator for Intradialytic Hypotension Prediction Using Variation and Compensation of Heart Rate
Source: Diagnostics (Basel). 2024 Nov 26;14(23):2664. doi: 10.3390/diagnostics14232664 (PMC11640372; doi:10.3390/diagnostics14232664)
Supplement: Supplementary file 1 [file diagnostics-14-02664-s001.zip]

Archive with 1 entries (1 files):
- diagnostics-3259816-supplementary.pdf
